# Supplementary material for: Disrupting Plasmodium UIS3–host LC3 interaction with a small molecule causes parasite elimination from host cells
Source: Commun Biol. 2020 Nov 19;3:688. doi: 10.1038/s42003-020-01422-1 (PMC7677311; doi:10.1038/s42003-020-01422-1)
Supplement: Supplementary file 4 — Supplementary Data 1 [file 42003_2020_1422_MOESM4_ESM.xlsx]

## Sheet: Fig. 1c
EEF Number
		Experiment 1			Experiment 2			Experiment 3
Negative control		83.1443	110.658	106.198	96.544	94.9312	108.525	81.7147	114.583	103.703
Positive control		78.6291	78.9436	49.4083	56.9842	45.7517	53.9707	80.4106	61.2762	78.9218
C1		111.719	112.994	112.148	110.518	105.27	112.139	93.9849	127.695	109.481
C2		76.8652	35.7029	53.6954	70.9554	72.5305	72.6532	63.104	49.2547	63.1511
C3		42.4826	43.7421	55.4128	55.1852	49.7084	35.4939	57.0869	31.7726	57.0869
C4		26.6046	34.0992	31.1243	46.0102	33.3064	34.6314	30.4884	33.3821	25.5671
C5		120.102	129.009	148.527	132.14	120.619	128.2	126.942	128.439	149.982
C6		129.068	141.62	163.132	123.16	111	115.501	127.035	132.43	130.675
C7		109.873	117.05	134.143	129.295	106.87	111.792	119.29	130.182	73.551
C10		99.7847	147.128	91.715	139.994	104.566	99.3766	129.891	97.1673	94.8855
C11		101.423	20.9458	130.277	119.864	119.147	119.722	87.6469	118.663	82.0804
C12		32.314	95.0763	178.777	133.122	138.959	131.222	96.7378	114.621	161.63
C13		146.001	156.477	117.116	128.638	119.656	139.333	165.622	171.858	205.948
C14		119.529	110.922	141.683	73.1136	81.2369	89.6649	147.479	120.306	162.608
C15		109.989	128.027	141.76	115.022	126.731	125.342	112.449	75.7965	156.932
Cell Confluency
		Experiment 1			Experiment 2			Experiment 3
Negative control		91.0694	101.005	107.926	104.61	97.0983	98.292	87.0708	99.2355	113.694
Positive control		112.335	103.762	139.228	75.967	79.246	74.0291	106.652	109.482	133.982
C1		96.6064	99.453	99.1516	75.7965	71.1687	76.029	95.8379	103.062	102.29
C2		95.3115	62.8489	68.743	74.502	63.51	70.6571	86.1062	66.7286	86.1706
C3		68.6537	62.9493	76.9368	67.851	76.5949	60.1612	62.2271	59.6656	62.2271
C4		67.2472	73.8781	73.052	50.7816	50.022	55.1536	71.3908	74.4882	72.3768
C5		93.2239	83.1212	102.389	78.5871	77.9902	95.9665	88.5177	87.6282	104.969
C6		70.6854	85.912	91.3708	79.4166	94.4084	90.455	74.5954	88.1319	73.9845
C7		72.4492	79.3034	78.7118	93.5402	84.5327	86.1296	70.2654	83.9841	44.007
C10		54.8002	60.9399	42.0518	90.7651	85.8582	97.044	69.3973	39.9771	38.0479
C11		49.866	12.514	71.7459	88.0597	73.2462	84.0521	43.6319	52.9563	60.8124
C12		19.1896	43.2909	90.3773	83.1296	79.0755	74.4942	46.5685	58.9154	82.4086
C13		79.0802	82.0496	47.5106	89.5171	84.0056	89.6023	86.0634	84.445	113.222
C14		81.8263	74.8939	64.5122	87.1838	95.4316	102.788	99.9	71.5301	64.2528
C15		75.2958	78.8792	106.676	83.9823	76.9127	86.4629	76.1709	39.4948	106.684

## Sheet: Fig. 1d
EEF Number
		Experiment 1			Experiment 2			Experiment 3
Negative control		129.586	80.3254	90.0888	86.4952	99.7814	113.723	104.305	104.305	91.3905
Positive control		44.3787	32.8402	39.9408
C1		103.402	89.2012	85.6509	101.599	102.751	88.1059	65.6425	77.6996	80.5865
C2		62.1302	66.568	54.142	52.3956	50.273	46.1788	66.1965	62.848	56.621
C3		50.1479	40.3846	34.6154	49.6684	38.7256	45.3272	32.4723	34.1441	35.0885
C4		27.071	23.0769	34.1716	39.6797	45.6688	46.2354	18.3637	28.5246	26.2357
C5		87.426	98.5207	130.473	85.9117	95.0947	111.217	80.5598	126.861	140.504
C6		73.6686	110.947	88.7574	82.1753	85.2322	82.9282	91.3276	111.664	105.368
C7		39.0533	39.0533	34.6154	58.8068	57.4953	53.3789	41.8933	46.7185	51.2907
C10		103.402	98.0769	73.2249	100.418	97.2499	87.6952	102.792	92.8372	74.184
C11		66.1243	55.4734	53.6982	62.6564	68.5873	68.049	57.0991	57.0785	46.4076
C12		95.4142	86.9822	79.8817	99.246	82.0814	80.5094	99.4449	104.906	103.222
C14		52.3669	73.6686	67.0118	53.4178	61.3954	61.4043	22.4931	45.8887	73.7663
C15		90.9763	83.8757	111.391	82.8884	79.9582	87.5613	83.3792	117.713	144.546
Cell Confluency
		Experiment 1			Experiment 2			Experiment 3
Negative control		114.934	92.3236	92.742	91.8652	93.4307	114.704	107.639	107.639	84.7212
Positive control		117.112	118.325	127.398
C1		118.64	102.283	96.8663	120.702	105.047	99.1834	65.2778	92.3855	97.9474
C2		79.8718	80.1387	78.7922	82.0236	84.8907	80.2308	97.8535	104.165	99.8984
C3		97.0119	101.919	91.2197	105.133	104.862	95.2726	77.2198	84.8861	87.2338
C4		90.134	95.7807	92.7481	93.9096	98.0476	96.5066	71.7423	65.0057	68.3309
C5		113.206	104.678	112.096	117.375	107.453	114.09	91.7952	108.416	113.011
C6		115.468	142.24	122.316	118.179	147.231	127.824	99.9023	101.79	102.911
C7		111.471	132.329	113.691	120.242	141.65	123.416	104.151	106.468	100.19
C10		146.346	156.135	121.794	152.437	163.298	126.117	137.126	123.846	106.775
C11		110.525	117.324	114.486	114.833	122.71	118.228	111.536	107.651	101.529
C12		114.334	113.345	114.067	117.442	118.044	118.621	108.782	100.663	108.571
C14		183.222	164.784	166.312	193.443	161.874	174.116	111.84	96.533	122.261
C15		113.345	94.2219	130.51	118.075	96.1321	136.364	97.0293	103.843	127.514

## Sheet: Fig. 1e
EEF Number
		Experiment 1			Experiment 2			Experiment 3
Negative control		100	93.7853		107.592	91.7479	100.66	107.543	90.2816	102.176
C13		923.135	864.718		735.684	639.905	600.089	856.17	736.385	693.328
Cell Confluency
		Experiment 1			Experiment 2			Experiment 3
Negative control		97.8039	88.5782		100.279	98.3049	101.416	116.116	90.1677	93.7166
C13		118.576	95.0419		120.514	104.824	106.359	140.563	110.318	124.022

## Sheet: Fig. 2a
P. berghei - EEF number
		Experiment 1			Experiment 2			Experiment 3
nM	Log(nM)
10000	4	32.8028	28.2055	26.1533	29.8311	24.5108	25.0079	32.9903	31.2448	34.6413
5000	3.69897	32.4871	29.6196	24.8378	20.152	29.5297	21.9604	18.2779	36.1428	35.0512
2500	3.39794	29.2483	14.7135	17.8012	26.3715	15.2262	16.1556	18.8767	22.5557	28.7331
1000	3	42.1126	42.3094	45.2903	48.05	41.8009	57.6565	44.4672	44.7548	44.3909
750	2.87506	44.5269	43.5818	57.091	41.255	39.0261	49.9457	54.925	55.7225	51.4391
500	2.69897	51.0714	46.6632	63.0157	44.2509	41.3712	55.1948	53.5223	59.6031	46.1773
250	2.39794	31.9364	47.5907	51.4007	28.951	44.6228	54.9292	43.7671	50.7669	47.7636
100	2	76.9809	54.9265	53.3372	75.4815	54.0243	54.0061	57.0943	59.949	59.9864
50	1.69897	89.2497	72.4477	75.5271	85.3152	71.9197	71.9964	83.1597	104.141	82.5567
25	1.39794	88.4923	78.7905	82.6612	89.8606	75.4237	78.3535	102.636	106.991	88.5498
10	1	104.458	96.6072	90.758	93.9281	90.864	110.481	94.4314	114.222	105.46
5	0.69897	52.9448	71.783	100.782	54.9219	61.0965	98.4304	69.5033	66.9284	93.519
1	0	77.5193	94.3871	106.15	67.903	86.1246	99.1425	102.872	108.044	112.134

## Sheet: Fig. 2b
PfUIS3@Pb - EEF number
		Experiment 1			Experiment 2			Experiment 3
nM	Log(nM)
10000	4	40.8536	32.1573	31.3123	41.8577	39.1127	41.6687	36.4651	41.4506	36.0923
5000	3.69897	39.69	35.4559	29.6044	36.2033	25.4139	24.1668	25.7854	26.7629	25.8551
2500	3.39794	10.6728	15.8952	18.0551	12.4582	6.36479	12.4547	11.1666	14.3318	9.87953
1000	3	44.3263	42.7544	38.8448	28.773	24.4511	27.0441	31.1304	25.0389	23.7896
750	2.87506	51.5235	43.847	41.4782	36.3662	31.7725	30.2098	34.5908	32.3444	31.4926
500	2.69897	56.9942	53.0745	32.9064	40.4202	33.1409	25.8879	33.0652	41.9941	25.5419
250	2.39794	27.8744	36.0952	39.2044	34.0175	37.6103	39.6448	35.7108	37.1529	27.22
100	2	55.5198	49.7039	63.1597	49.8819	47.224	50.2897	42.318	41.5321	53.0673
50	1.69897	77.1803	99.0887	93.4278	79.8415	78.3005	71.3729	70.1983	76.9281	75.341
25	1.39794	96.5975	89.6729	90.1369	72.7641	73.9927	84.5172	77.7605	65.7284	83.1851
10	1	85.2531	96.5385	95.2566	98.6607	96.0876	76.2658	92.914	76.6587	73.5156
5	0.69897	61.7832	81.6705	78.2701	61.7215	46.8789	80.9861	65.6515	68.6825	62.7397
1	0	92.5752	103.018	94.051	76.2103	73.126	80.0709	76.8344	66.2603	73.2196

## Sheet: Fig. 2c
EEF number
		Experiment 1			Experiment 2			Experiment 3
Control(-2h)		101.081	101.781	97.1378	99.9735	100.194	99.8327	98.26	101.226	100.514
C4(-2h)		34.4147	33.6214	37.3525	37.6109	37.1302	38.8765	37.3833	36.9642	38.5623
Control(0h)		101.965	101.958	96.0774	102.187	96.7631	101.05	102.013	101.182	96.8049
C4(0h)		64.5532	59.374	52.9701	66.4169	55.458	60.4672	67.2094	61.8703	58.2553

## Sheet: Fig. 2d
EEF number
	Experiment 1			Experiment 2			Experiment 3
Control	87.1567	100.345	112.498	87.1567	100.345	112.498	86.7167	98.1445	115.139
C4(2h)	41.4682	56.2115	57.559	64.4499	42.0682	64.9492	57.7109	38.7065	58.2293
C4(12h)	57.2861	51.3756	49.2758	60.7148	65.9111	65.7952	56.7411	45.9029	52.3156
C4(18h)	52.4013	33.9641	19.0944	63.5185	59.3042	34.4766	51.2899	19.7786	33.0275
C4(24h)	30.7339	22.3824	23.0331	40.8659	49.692	48.9339	22.2803	28.3402	22.606

## Sheet: Fig. 2e
EEF number
	Experiment 1			Experiment 2			Experiment 3
Control	91.1853	98.5556	110.259	108.992	99.1773	91.8306	90.3883	97.0923	112.519
C4	95.8516	85.5895	80.8874	101.681	99.0532	90.0333	93.262	94.2448	91.2428

## Sheet: Fig. 2f
EEF number - P. Berghei
	Experiment 1			Experiment 2			Experiment 3
Control	124.877	93.9734	97.7575	58.6545	86.405	85.7744	112.894	120.463	119.201
C4	19.5515	18.9208	22.0743	23.8753	15.1367	13.2446	21.9832	18.2901	28.8297
EEF number - PfUIS3@Pb
	Experiment 1			Experiment 2			Experiment 3
Control	122.37	128.158	178.594	69.4534	66.5595	74.8277	106.247	74.0009	79.7887
C4	26.4584	31.8328	17.3633	31.006	17.2072	15.4754	16.9499	19.4194	14.8048

## Sheet: Fig. 2g
	EEF development - P. Berghei												EEF development - PfUIS3@Pb
	Experiment 1		Experiment 2		Experiment 3								Experiment 1		Experiment 2		Experiment 3
	Control	C4	Control	C4	Control	C4							Control	C4	Control	C4	Control	C4
	21.658	18.893	37.555	59.213	91.699	72.115							21.427	29.952	66.816	49.766	78.797	69.12
	65.434	11.059	59.213	56.448	47.462	41.242							36.403	20.275	116.582	76.032	98.381	78.336
	92.621	11.75	74.88	42.163	110.131	31.795							49.997	20.736	16.358	61.517	96.307	84.557
	64.512	48.154	86.17	33.869	79.949	39.859							35.251	15.206	49.766	70.733	144.922	58.291
	38.246	29.722	144.461	28.57	87.552	26.726							32.486	35.251	37.555	58.982	129.715	50.918
	41.242	19.814	80.87	32.486	65.894	44.006							13.133	16.819	81.331	18.662	37.094	47.693
	55.526	17.741	46.771	53.683	30.874	51.84							34.33	37.094	58.982	42.854	57.139	90.086
	53.222	34.79	31.565	15.667	76.954	26.496							35.942	28.8	71.424	75.571	82.483	65.203
	30.874	33.408	18.202	41.242	83.866	21.658							25.114	36.173	61.517	70.502	56.678	77.184
	44.237	33.638	39.168	50.227	71.424	48.845							37.094	40.55	17.741	41.242	22.579	40.09
	39.859	34.56	94.234	35.482	39.859	42.854							28.339	29.722	63.821	26.957	38.016	67.507
	41.933	25.574	59.674	48.614	125.798	49.766							44.928	34.33	117.043	60.595	60.595	67.046
	50.227	33.408	50.688	32.026	44.698	36.173							40.55	41.933	49.536	69.811	67.968	69.581
	40.781	29.491	86.4	14.515	94.003	47.693							41.242	48.384	90.547	72.576	55.526	19.584
	27.418	30.413	43.546	32.256	73.037	45.619							43.546	20.966	126.95	37.555	53.222	90.547
	38.707	38.477	33.408	27.418	89.856	43.546							29.722	36.634	35.712	76.954	77.645	71.194
	58.522	39.168	34.099	49.766	19.354	58.982							43.085	15.437	23.04	61.517	73.267	60.595
	73.037	24.192	35.021	58.061	29.491	21.427							34.33	27.187	14.285	60.134	55.987	75.11
	34.099	15.667	80.87	13.824	67.507	34.56							42.624	16.128	14.746	41.472	19.814	52.07
	65.664	34.099	64.051	48.384	71.194	48.154							54.374	24.422	14.746	81.562	63.821	79.027
	51.149	23.501	27.418	38.707	31.104	38.938							29.491	27.187	12.672	76.032	99.072	37.555
	115.2	23.501	68.429	11.059	49.306	60.134							55.987	35.942	91.699	38.938	48.384	87.782
	68.659	16.589	50.688	10.598	87.322	75.571							24.422	22.349	90.778	61.286	49.766	78.566
	96.538	15.667	58.752	46.541	65.894	84.557							14.515	24.883	40.781	74.88	100.454	97.229
	90.778	23.501	44.006	42.854	60.365	70.963							42.624	36.403	52.992	61.978	89.626	61.517
	99.763	49.306	34.79	37.555	119.578	32.486							35.482	44.698	10.598	58.982	62.899	67.277
	93.773	41.933	59.443	38.707	95.155	69.12							61.978	43.085	33.408	63.13	100.685	93.542
	45.85	41.472	72.576	32.026	75.341	38.016							32.026	18.202	24.883	69.12	74.65	36.634
	59.674	30.182	51.149	15.206	47.923	34.33							43.315	17.741	59.213	49.306	97.69	54.835
	64.742	51.61	51.84	49.306	97.459	51.149							31.795	21.427	67.507	76.032	44.006	28.109
	78.106	74.65	29.261	20.966	83.635	25.805							50.227	14.285	20.506	44.237	99.533	72.576
	70.733	27.878	42.394	32.256	82.253	53.683							51.61	42.624	22.81	85.018	96.538	66.355
	56.218	34.56	54.374	48.614	58.752	39.398							22.579	20.736	47.462	70.042	56.448	54.144
	63.59	22.118	42.624	26.266	106.906	28.339							50.688	15.206	22.349	79.258	77.645	51.379
	57.6	27.187	42.394	38.477	47.462	48.384							33.178	38.477	13.824	68.198	29.952	72.346
	36.403	36.634	51.149	50.458	102.989	46.08							50.918	12.442	17.28	82.483	83.635	48.384
	38.016	24.192	44.237	44.698	79.488	47.693							32.717	39.629	15.667	80.64	28.8	71.194
	60.134	11.29	59.674	44.467	50.227	44.237							39.859	38.938	18.202	64.512	54.144	64.512
	51.61	16.819	49.306	23.27	44.467	39.168							34.33	28.109	97.69	75.571	88.013	79.258
	86.63	11.981	55.296	32.256	65.434	55.987							41.702	26.035	84.326	19.123	87.782	39.859
	44.928	29.952	37.325	45.85	73.728	64.973							26.726	42.394	79.258	102.298	98.15	55.987
	51.61	31.104	33.638	42.163	76.032	63.59							40.781	28.339	116.352	99.533	42.624	101.146
	68.429	27.878	33.408	35.021	75.341	50.688							59.904	23.962	65.434	65.203	52.301	74.419
	76.723	19.814	43.546	45.158	71.885	52.301							43.546	35.482	52.07	68.659	57.139	64.512
	81.331	18.662	13.594	66.355	79.258	59.904							34.33	30.182	37.325	69.581	69.811	94.694
	143.539	11.75	26.496	51.61	90.086	63.13							34.099	35.482	96.538	80.179	78.566	14.285
	90.547	17.05	35.942	32.717	63.821	22.118							28.109	49.766	10.598	75.802	42.854	117.965
	29.261	14.976	23.962	19.814	34.79	70.042							39.168	19.584	24.422	148.608	40.781	77.414
	42.854	21.888	58.522	22.81	55.066	77.645							38.938	20.736	35.251	26.957	81.562	31.795
	56.678	37.786	59.674	34.56	99.533	51.61							38.246	39.859	62.669	89.626	109.21	71.885
	40.781	20.506	37.555	20.736	61.978	53.453							41.011	34.33	51.379	57.6	51.379	88.013
	27.187	49.997	80.179	22.349	55.066	32.256							39.398	26.957	42.394	95.616	47.923	86.861
	48.384	35.021	50.918	33.408	55.066								32.486	39.398	32.717	73.498	91.93	59.213
	70.963	22.118	65.203	35.482	78.336								29.03	41.242	36.634	88.934	71.654	49.306
	71.194	34.56	32.717	34.79	80.41								36.173	31.795	60.595	48.384	70.272	67.507
	54.835	10.598	48.845	37.786	76.493								53.683	43.776	81.792	50.458	135.245	85.018
	44.467	13.824	13.133	41.702	100.224								32.947	36.864	59.213	50.688	59.674	88.704
	45.85	12.442	38.246	49.536	74.88								31.795	26.726	64.973	90.086	79.718	64.973
	46.771	33.638	58.061	43.085	56.448								40.55	28.8	39.168	52.301	80.179	69.12
	37.555	35.712	47.232	31.565	75.802								32.256	19.814	36.403	91.008	67.046	90.317
	50.688	13.594	56.678	38.016	31.104								41.472	19.354	55.066	64.512	40.32	107.366
	43.546	35.251	58.522	31.104	46.08								33.638	14.746	98.842	71.885	60.365	73.958
	38.246	27.187	51.379	38.707	78.106								45.619	27.648	81.792	105.754	58.291	59.443
	38.707	27.648	53.453	22.118	85.709								34.33	29.491	16.358	61.747	52.531	57.6
	28.8	31.104	46.541	38.707	68.198								25.574	35.021	69.35	52.762	53.222	44.467
	36.864	19.123	43.776	50.918	82.944								48.614	34.56	88.243	59.674	67.277	78.797
	42.854	32.256	31.104	38.707	82.022								26.496	51.379	16.128	91.008	91.238	28.57
	44.237	15.437	37.094		54.144								38.938	47.002	58.982	49.306	96.307	26.726
	49.766	22.81	60.365		77.414								48.384	41.242	110.131	53.453	76.032	106.445
	39.629	20.045	29.722		51.149								11.981	38.246	113.126	55.757	45.85	79.488
	55.526	36.403	58.061		70.733								56.678	38.707	108.749	62.899	130.176	145.843
	38.938	29.261	51.379		62.208								34.56	22.81	63.36	75.802	90.086	70.272
	26.957	29.491	47.462		64.512								40.55	44.928	119.347	26.957	21.658	55.066
	56.678	16.589	29.03		76.262								30.413	11.75	20.736	24.422	30.874	96.998
	56.448	24.883	55.296		76.262								23.04	23.04	84.557	57.139	128.563	73.728
	38.707	41.242	44.237		28.8								33.638	28.109	45.85	47.923	96.768	89.395
	50.227	31.334	38.477		97.459								41.702	38.016	30.874	45.158	89.626	62.669
	57.139	36.634	40.781		100.915								28.57	26.266	42.854	67.738	50.918	23.27
	81.331	15.898	45.85		73.037								73.498	20.966	149.53	82.022	96.538	58.982
	37.094	17.05	30.413		28.109								61.286	16.128	76.032	164.275	119.347	29.952
	30.182	45.389	39.168		79.488								37.786	24.192	75.341	45.85	97.459	51.61
	73.498	41.011	54.144		77.184								43.315	40.781	88.934	35.712	87.552	51.379
	46.771	44.467	51.149		26.726								44.006	39.629	93.773	71.424	21.888	94.234
	72.806	32.717	38.707		42.394								43.315	32.486	115.891	28.339	41.011	123.725
	64.282	21.197	51.61		71.885								40.09	37.094	32.717	69.12	27.648	75.341
	23.501	29.952	38.707		55.526								41.933	38.016	141.696	54.605	45.619	83.866
	39.859	42.624	51.61		27.418								69.12	16.128	89.165	53.222	46.771	56.218
	76.954	47.923	32.256		73.498								16.819	33.408	183.168	29.952	98.15	79.258
	51.379	49.997	33.178		52.762								23.501	39.629	110.362	87.552	93.082	66.586
	38.477	22.81	32.256		11.52								26.957	31.104	101.837	72.115	71.424	78.797
	47.002	18.432	44.237		52.07								45.85	23.962	54.374	22.349	82.483	36.173
	49.997	37.325	45.158		94.464								45.619	49.766	112.435	66.355	109.67	41.011
	73.267	27.878	44.237		34.099								33.869	34.56	86.17	69.12	93.312	73.498
	53.222	19.123	26.726		60.365								53.222	19.123	138.47	18.662	93.773	44.006
	65.894	41.242	19.354		63.36								49.766	41.472	129.024	45.85	39.859	72.576
	55.066	37.555	29.261		90.547								28.109	27.878	85.018	26.266	109.901	75.341
	55.066		50.227		69.811								37.555	31.104	97.92	66.586	15.898	70.963
	59.213		10.598		68.429								41.702	33.178	117.504	59.904	70.502	74.65
	98.842		46.771		62.208								47.923	40.781	74.65	26.496	67.968	60.365
	54.144		32.256		79.258								32.256	30.182	76.723	61.056	95.846	123.494
	91.008		43.085		53.914								65.894	36.864	104.832	78.106	115.891	96.077
	53.453		31.104		88.474								48.154	35.942	103.91	58.522	72.115	138.47
	77.184		46.08		56.448								38.707	14.515	38.707	68.198	100.685	51.61
	66.816		18.202		94.694								41.242	15.206	72.115	30.874	99.763	51.149
	65.203		14.515		57.139								44.467	19.584	103.68	43.776	85.478	85.709
	41.011		33.178		75.571								45.85	41.011	41.933	29.722	46.08	81.331
	49.536		38.707		86.4								28.109	33.638	61.286	95.846	57.37	67.968
	38.246		27.878		83.405								43.776	37.555	68.89	68.659	57.6	120.499
	44.467		37.094		55.066								32.026	31.565	86.63	44.006	65.664	76.723
	54.144		14.054		53.914								39.629	24.653	35.942	42.394	48.845	58.061
	36.173		15.206		61.747								33.638	20.275	64.973	56.678	79.949	43.776
	73.267		17.741		58.752								48.614	17.51	75.341	54.835	68.198	88.934
	61.056		27.187		47.462								44.928	19.123	55.757	34.79	75.802	88.474
	52.762		35.251		84.096								63.821	24.422	67.277	67.968	55.526	108.518
	27.418		10.368		46.771								38.707	28.339	60.595	57.83	85.248	71.194
	32.026		11.981		28.8								37.786	27.648	85.018	77.414	25.574	114.048
	19.584		19.584		39.629								35.482	24.192	55.296	30.874	45.619	101.837
	50.458		17.05		63.59								49.766	23.27	88.704	26.957	51.61	172.339
	48.845		11.059		53.683								49.075	20.045	60.595	29.952	54.605	64.051
	76.723		43.315		55.526								42.163	28.8	34.56	42.624	72.115	144.922
	34.099		40.55		72.346								21.888	19.354	131.098	44.467	94.464	81.101
	64.973		20.506		87.552								35.482	31.795	112.205	46.771	84.787	43.546
	42.854		34.79		47.693								56.218	32.026	37.786	67.968	49.306	55.296
	36.403		43.315		43.085								42.394	41.702	74.419		52.762	77.184
	53.453		12.672		50.918								39.629	22.118	76.032		72.115	103.219
	37.325		18.662		68.89								43.315	19.123	51.84		118.426	26.726
	72.115		30.413		61.286								34.56	24.422	59.443		31.104	61.056
	41.933		10.829		106.214								36.864	31.795	56.218		55.757	82.253
	38.707		12.211		47.923								53.683	41.242	41.702		47.923	83.635
	33.638		20.736		64.742								41.702	64.051	96.538		75.11	85.018
	67.046		17.28		76.493								62.438	40.781	65.434		143.77	47.923
	31.795		19.814		55.526								40.781	32.256	36.634		89.395	92.16
	22.349		17.05		41.933								45.389	27.418	35.712		99.994	74.419
	76.723		26.726		33.408								21.658	24.653	89.856		82.483	37.094
	32.026		29.722		62.208								40.32	21.658	53.914		53.683	25.114
	36.403		31.795		61.056								42.163	34.099	76.032		70.963	42.854
	23.04		13.133		76.954								30.413	56.678	56.909		39.629	92.16
	34.56		13.594		100.915								54.835	23.731	70.963		115.43	25.574
	57.83		31.104		85.709								42.163	38.246	45.389		71.194	25.344
	51.149		48.154		59.213								56.909	13.824	74.65		105.523	75.11
	57.139		30.874		19.354								45.619	23.04	70.042		116.352	78.566
	66.586		21.197		68.198								24.422	67.046	69.581		123.034	37.555
	88.474		15.437		65.203								34.79	65.664	64.973		32.256	59.443
	30.413		20.045		81.101								42.624	37.786	55.066		104.832	43.315
	40.55		29.261		44.006								31.334	47.923	91.469		82.483	88.704
	55.526		20.045		48.614								35.712	76.032	95.155		73.728	53.222
	71.424		37.094		73.958								41.702	12.211	76.032		34.33	44.467
	45.389		17.741		65.664								49.075	38.016	65.434		103.91	62.208
	48.845		17.28		65.203								52.301	32.026	58.752		109.44	42.394
	47.693		26.957		52.762								23.04	42.394	105.754		44.467	86.17
	56.909		36.403		16.128								22.118	32.026	24.653		36.864	76.262
	60.365		33.638		64.051								32.026	31.795	58.752		46.31	53.914
	65.434		22.349		77.414								24.883	18.202	52.992		57.83	78.336
	33.638		13.824		91.238								41.242	35.942	57.37		48.845	78.106
	42.163		59.674		50.227								39.168	27.418	94.925		60.365	87.322
	51.84		11.29		70.502								45.85	45.389	95.616		30.874	47.923
	63.36		42.854		78.106								22.81	41.472	70.733		65.894	23.962
	59.443		31.104		56.448								31.104	28.8	102.989		63.36	77.645
	32.256		14.746		77.645								44.467	36.173	53.222		69.811	21.658
	34.79		26.726		72.806								37.555	34.79	92.16		65.894	62.669
	28.57		28.57		98.611								23.962	28.339	79.027		99.072	192.154
	49.997		44.928		100.915								49.766	41.702	59.213		44.467	55.757
	49.306		39.629		29.03								40.55	26.957	41.933		64.512	43.546
	53.453		39.168		61.286								28.57	52.992	99.302		60.826	42.624
	47.693		19.354		72.346								42.394	38.246	55.066		31.795	55.526
	84.096		13.133		37.325								39.168	25.574	67.046		89.165	87.552
	36.173		14.746		18.662								38.707	44.237	43.776		61.978	70.502
	35.482		26.496		63.821								23.501	38.477	53.453		74.189	59.443
	46.31		27.648		54.605								46.541	23.501	23.27		57.6	43.085
	38.246		28.8		109.901								29.491	48.845	45.85		75.571	138.701
	30.874		13.824		64.051								46.541	39.629	51.379		57.139	78.566
	62.208		22.118		34.56								48.614	30.182	102.758		43.085	90.317
	22.579		40.32		88.934								28.8	26.726	77.184		29.722	123.494
	45.85		27.187		53.683								41.933	39.859	38.938		120.038	79.027
	49.766		16.358		117.504								36.403	41.933	12.211		124.416	59.674
	52.762		33.178		70.963								15.437	47.232	112.896		99.763	22.118
	97.69		14.746		58.752								42.163	38.246	35.021		128.333	82.944
	83.174		22.118		79.258								41.011	44.006	74.65		41.472
	28.109		24.192		99.302								43.546	16.589	52.992		119.347
	21.197		18.202		82.022								65.434	36.864	57.139		134.323
	30.413		24.883		46.08								52.07	41.472	43.776		100.224
	31.795		21.197		58.061								40.55	32.256	56.678		120.96
	28.339		36.634		46.541								100.685	18.432	32.717		81.562
	60.365		44.006		76.954								23.962		44.928		54.835
	39.859		58.982		63.36								46.08		65.434		98.842
	39.168		44.237		46.08								34.79		59.904		62.899
	32.947		49.766		85.709								70.042		52.531		143.77
	50.458		51.61		71.885								31.565		102.298		120.73
	30.413		22.118		77.414								42.854		60.826		91.469
	60.595		41.472		64.282								31.104		62.438		140.083
	35.712		38.707		74.88								39.398		94.464		72.346
	76.262		45.158		27.648								14.054		111.744		84.326
	54.835		38.707		45.158								47.693		178.33		97.459
	38.477		27.648		61.517								40.09		106.906		166.81
	41.242		38.707		40.09								31.565		31.565		125.107
	40.781		51.61		74.189								44.237		79.718		50.688
	36.403		66.355		56.218								38.938		51.379		72.576
	66.586		38.707		82.253								46.08		32.717		57.139
	43.776		38.707		69.811								34.099		115.891		79.718
	84.557		45.158		56.678								29.261		93.542		99.302
	51.84		45.158		55.987								29.722		117.734		43.085
	70.272		58.982		43.546								29.722		43.315		40.781
	26.035		44.237		75.571								50.458		73.037		70.963
	59.443		32.256		75.11								31.795		70.272		80.179
	27.648		36.864		51.149								42.394		90.547		70.733
	44.006		51.61		80.87								31.565		46.541		68.659
	40.32		27.648		84.326								31.795		36.173		48.845
	41.472		27.648		82.483								44.928		86.63		52.531
	11.981		46.08		56.448								58.522		79.258		77.184
	27.648		38.707										54.144		94.464		84.326
	44.698		32.256										22.118		49.306		53.914
	30.182		27.648										45.158		93.082		121.19
	24.422		45.158										49.536		120.73		34.099
	48.154		44.237										44.928		82.253		77.184
	54.835		45.158										46.541		106.445		66.586
	34.56		45.158										37.555		85.248		40.781
	22.349		38.707										37.555		83.635		17.28
	32.486		38.707										52.992		69.12		109.44
	20.506		58.061										44.928		22.118		12.902
	57.83		33.178										61.056		79.718		72.346
	39.168		27.648										46.541		82.253		73.498
	51.61		51.61										33.638		32.486		113.818
	35.942		44.237										38.938		114.509		47.693
	61.056		27.648										46.31		114.509		55.757
	37.555		36.864										32.947		131.098		133.171
	39.398		58.982										39.859		144.922		83.405
	25.574		32.256										34.79		113.126		98.842
	40.32		32.256										21.427		121.421		71.654
	45.85		38.707										23.04		66.355		192.614
	50.918		22.118										30.413		44.467		99.763
	53.222		52.07										43.085		124.877		64.051
	25.344		35.712										27.878		54.144		95.616
	28.8		48.845										58.982		76.262		100.915
	32.256		45.85										37.555		62.208		77.875
	33.869		36.403										39.168		111.974		61.286
	33.408		27.648										29.722		120.96		55.987
	35.251		34.099										28.339		61.056		92.621
	26.496		35.021										38.016		31.795		90.086
	46.08		31.795										46.771		81.331		48.845
	44.467		14.285										45.158		76.493		38.477
	35.482		37.325										23.962		95.155		32.947
	55.757		28.8										34.33		195.61		68.89
	37.325		26.726										31.104		108.749		70.502
	36.403		17.971										36.173		72.576		79.718
	56.218		14.976										49.766		102.067		41.702
	25.344		13.363										12.672		104.141		91.699
	38.707		14.054										40.09		145.152		66.355
	35.942		24.653										37.786		66.125		81.331
	48.384		43.085										37.094		129.024		128.333
	60.595		50.688										50.458		148.378		41.011
	33.178		18.202										43.085		88.013		63.36
	33.638		24.422										20.966		94.694		73.958
	56.909		25.344										56.678		45.85		151.834
	41.933		30.643										24.192		84.326		134.554
	21.888		45.85										36.864		148.838		116.582
	23.04		21.888										43.085		145.843		86.861
	42.624		13.363										68.429		84.096		107.136
	54.374		18.432										34.33		75.571		65.664
	102.758		36.864										50.688		163.123		63.821
	49.997		38.477										41.242		112.666		20.736
	27.648		25.344										34.099		76.032		13.363
	39.168		30.643										51.61		81.562		10.138
	17.05		28.109										36.173		83.405		14.746
	39.629		43.776										58.982		104.832		41.933
	55.296		21.888										48.614		105.523		22.349
	31.334		22.81										31.104		70.733		44.467
	51.84		18.893										54.144		180.173		49.075
	31.334		25.114										24.192		81.562		10.829
	52.992		13.824										31.565		99.533		10.598
	38.246		22.349										23.731		82.714		39.398
	15.206		26.957										29.03		67.277		71.885
	48.154		25.344										20.045		81.101		11.75
	76.262		60.365										33.869		159.898		17.05
	21.197		20.736										40.09		106.906		19.354
	38.707		30.413										40.781		131.098		20.506
	43.546		21.888										49.536		82.483		19.123
	46.771		29.261										32.717		112.896		16.358
	56.678		28.339										41.933		72.806		59.674
	42.163		11.981										39.398		105.754		17.28
	33.178		16.358										84.326		58.752		66.125
	31.565		29.03										38.246		83.866		20.506
	13.594		26.266										56.448		85.939		38.016
	59.904		10.829										48.614		134.323		30.182
	32.256		23.731										30.643		114.97		41.242
	30.413		32.486										12.902		171.187		23.27
	44.698		39.629										13.594		114.739		13.363
	54.835		22.349										14.515		82.944		13.363
	47.923		30.413										42.163		159.437		25.344
	30.182		28.8										37.094		172.109		13.133
	60.134		23.04										26.496		86.17		14.285
	48.154		22.349										34.56		100.224		11.52
	39.859		23.04										30.643		85.709		11.059
	49.766		29.952										24.883		96.998		14.054
	50.688		40.55										31.104		73.958		22.349
	67.046		17.51										23.501		73.728		10.368
	34.099		26.957										10.368		70.042		30.413
	30.182		39.398										44.467		75.341		21.197
	21.427		25.344										59.213		69.581		12.442
	27.418		25.805										47.462		89.856		34.33
	89.626		13.133										17.741		36.864		10.368
	46.08		33.638										47.693		86.17		72.115
	32.947		36.173										51.84		133.632		16.819
	46.771		12.902										41.702		120.038		17.05
	41.472		19.584										76.032		84.557		17.28
	34.33		13.824										39.168		78.566		44.928
	40.781		26.957										29.03		84.326		61.286
	42.854		25.344										60.595		38.016		15.898
	42.394		36.864										35.251		52.07		21.658
	39.859		39.398										47.462		133.171		48.845
	49.997		46.541										46.31		150.221		11.981
	33.178		49.536										35.712				15.667
	48.614		37.325										47.462				27.187
	52.531		10.598										58.982				23.731
	31.104		23.731										33.178				54.835
	22.349		18.432										30.643				11.059
	48.845		45.158										39.168				47.002
	27.878		38.707										47.462				41.011
	29.03		45.158										75.802				18.662
	35.482		45.158										53.453				12.211
	39.168		44.237										86.4				37.325
	26.726		51.61										49.075				11.059
	44.928		51.61										25.114				12.442
	19.814		38.707										32.486				13.594
	52.531		41.472										44.928				33.408
	62.208		66.355										66.125				20.736
	33.869		38.707										35.942				22.349
	26.957		45.158										43.315				32.026
	17.741		58.061										38.477				23.04
	42.624		49.766										47.923				14.054
	17.28		32.256										55.526				32.026
	29.491		49.766										43.776				73.728
	43.776		33.178										28.8				70.963
	25.114		45.158										62.669				60.826
	32.256		36.864										75.11				66.355
	37.094		45.158										56.678				64.512
	17.741		45.158										78.336				41.472
	70.733		38.707										44.467				95.616
	30.643		66.355										65.434				179.021
	27.648		73.728										53.222				106.906
	26.726		66.355										45.619				93.082
	40.781		33.178										46.31				103.45
	16.358		33.178										64.512				81.792
	36.403		58.061										50.918				148.838
	35.251		45.158										23.731				87.322
	68.89		38.707										45.619				119.808
	44.006		58.061										31.565				76.723
	39.398		25.805										50.227				173.261
	20.736		27.648										57.139				49.306
	46.771		66.355										84.096				68.659
	45.85		32.256										67.046				132.71
	41.933		51.61										69.35				51.84
	39.629		44.237										46.771				116.813
	23.962		51.61										68.659				52.301
	57.83		51.61										26.957				76.493
	38.707		38.707										54.144				32.486
	39.629		27.648										46.541				43.546
	45.85		32.256										57.37				113.126
	26.496		32.256										80.179				85.248
	44.237		51.61										114.278				140.314
	37.325		45.158										38.938				78.336
	43.085		25.805										58.982				99.302
	49.075		38.707										70.502				110.822
	22.81		51.61										45.158				92.39
	45.158		27.648										52.07				112.435
	21.427		32.256										67.507				132.941
	38.938		27.648										41.011				73.728
	25.574												34.33				91.469
	37.786												48.154				125.338
	41.472												31.334				94.925
	24.653												67.968				138.701
	46.771												59.904				88.704
	24.422												43.776				58.982
	17.971												41.011				86.17
	35.712												52.07				68.659
	42.854												46.771				124.186
	40.32												58.752				201.6
	54.144												32.486				88.474
	61.286												57.83				123.494
	37.555												48.154				38.246
	33.638												60.365				95.846
	32.486												46.08				76.493
	24.653												59.443				41.011
	48.845												36.403				69.581
	25.344												50.918				92.621
	36.864												46.08				69.35
	35.021												46.31				84.096
	28.109												43.315				115.661
	73.728												55.526				49.075
	35.942												68.659				71.194
	23.04												54.605				123.034
	24.192												64.282				70.963
	37.094												47.462				97.229
	28.57												20.506				93.082
	10.829												40.55				90.317
	50.688												38.246				133.632
	18.893												41.011				95.386
	41.472												74.88				104.371
	32.486												64.512				56.909
	26.035												49.306				195.379
	39.168												47.923				72.346
	57.83												64.282				148.838
	38.016												65.434				61.056
	32.486												61.747				117.965
	31.795												31.334				113.587
	52.762												27.878				94.464
	36.634												53.453				188.467
	35.942												34.56				70.733
	36.173												84.557				175.795
	32.026												42.163				131.098
	33.408												42.624				49.766
	48.154												52.531				110.131
	39.168												11.059				78.336
	39.859												46.31				143.539
	35.712												36.864				255.053
	35.251												27.648				116.122
	34.79												52.07				112.666
	32.947												47.002				88.934
	30.182												54.605				94.694
	35.021												54.835				142.157
	11.059												46.08				167.962
	48.384												32.486				111.974
	11.52												32.947				134.093
	19.814												35.251				164.045
	27.878												76.032				126.259
	21.427												58.752				81.562
	24.883												57.6				86.4
	26.726												61.056				124.646
	20.736												49.075				68.198
	37.094												66.816				101.837
	22.579												49.306
	32.486												51.149
	27.187												32.486
	34.099												60.595
	48.384												51.379
	33.638												30.874
	52.762												62.438
	27.648												72.115
	27.878												43.085
	12.672												45.619
	46.08												28.8
	38.246												53.914
	28.339												47.002
	18.662												70.042
	38.707												62.669
	35.251												49.536
	17.971												56.909
	40.781												68.198
	28.57												28.57
	20.506												46.771
	24.192												39.629
	31.565												44.006
	54.605												58.982
	37.786												52.07
	57.6												38.246
	33.408												76.723
	23.04												48.614
	35.712												55.296
	30.413												57.37
	26.957												49.306
	40.781												105.754
	20.966												43.085
	15.667												46.31
	29.03												22.118
	36.864												48.384
	28.109												56.448
	17.05												65.664
	37.094												53.914
	45.85												50.688
	16.358												35.482
	40.32												80.64
	28.339												47.462
	24.653												59.443
	14.746												41.011
	17.28												13.824
	44.237												52.07
	28.8												62.669
	23.731												45.85
	10.829												42.854
	20.275												58.752
	23.04												43.085
	30.413												44.237
	33.178												54.605
	34.79												30.182
	21.197												44.006
	14.746												43.315
	39.629												50.918
	35.712												46.541
	34.79												45.389
	38.477												79.718
	14.054												31.795
	26.496												14.515
	38.707												47.693
	37.786												37.786
	46.771												48.154
	104.832												49.536
	53.683												60.134
	40.09												45.158
	40.55												56.218
	35.251												57.6
	39.168												37.555
	21.427												97.69
	15.206												66.355
													61.978
													64.282
													57.139
													34.33
													43.546
													94.003
													68.89
													46.541
													56.909
													56.909
													15.898
													53.453
													63.59
													53.453
													42.624
													51.379
													56.448
													32.947
													50.918
													66.586
													25.344
													35.482
													45.389
													36.403
													30.182
													33.178
													37.094
													68.429
													46.541
													63.36
													50.227
													49.766
													37.325
													47.923
													36.173
													63.59
													89.626
													44.237
													48.154
													45.158
													56.909
													54.144
													56.448
													82.022
													32.947
													56.218
													54.835
													71.424
													40.781
													34.56
													52.531
													65.894
													32.486
													66.355
													39.398
													55.526
													95.155
													43.776
													39.168
													39.629
													50.918
													47.002
													40.32
													42.624
													57.37
													35.712
													31.795
													27.187
													112.205
													61.978
													39.629
													41.472
													70.733
													52.301
													102.298
													42.624
													29.952
													44.928
													44.467
													34.099
													32.947
													55.296
													121.19
													40.55
													44.237
													45.85
													55.296
													35.712
													63.59
													60.365
													41.702
													50.918
													53.222
													16.128
													57.83
													55.987
													50.227
													72.806
													56.678
													47.002
													50.458
													51.61
													31.104
													122.573
													38.246
													31.334
													28.109
													35.021
													34.56
													35.251
													39.859
													28.57
													88.474
													29.491
													37.325
													21.658
													41.702
													29.952
													55.987
													15.437
													20.275
													17.05
													13.824
													52.07
													38.938
													25.114
													36.173
													19.354
													13.594
													32.026
													28.109
													52.992
													18.432
													27.418
													88.243
													35.942
													49.075
													27.648
													25.344
													34.79
													36.864
													21.197
													72.346
													51.149
													63.59
													28.57
													33.638
													32.256
													37.555
													26.726
													21.427
													40.09
													35.482
													22.579
													36.634
													32.256
													32.486
													14.976
													32.486
													15.667
													32.256
													37.325
													41.472
													32.717
													10.368
													40.781
													38.016
													38.707
													39.859
													33.638
													29.491
													30.874
													28.57
													13.363
													40.55
													53.453
													32.947
													22.81
													42.394
													36.173
													38.938
													49.536
													43.776
													33.869
													10.138
													22.118
													53.222
													23.962
													49.306
													39.398
													14.746
													39.168
													32.717
													24.192
													37.555
													27.187
													28.109
													39.398
													33.869
													26.957
													35.942
													29.261
													33.638
													18.893
													47.232
													18.432
													47.002
													26.957
													33.869
													39.398
													42.394
													38.477
													37.325
													16.589
													26.957
													38.016
													31.104
													52.762
													23.04
													21.197
													40.32
													39.168
													26.726
													32.026
													17.741
													50.458
													44.237
													33.638
													48.614
													29.261
													21.427
													36.864
													42.394
													28.339
													21.197
													29.491
													40.781
													15.667
													57.139
													33.178
													29.952
													11.059
													26.035
													47.232
													37.786
													41.472
													34.56
													23.962
													32.717
													35.021
													43.315
													17.971
													46.31
													18.432
													26.035
													67.507
													60.595
													53.914
													38.938
													30.874
													25.344
													28.339
													25.344
													12.442
													13.363
													34.79
													14.515
													20.736
													32.486
													50.688
													21.888
													66.355
													25.805
													24.422
													47.693
													41.011
													35.251
													14.285
													28.8
													36.173
													50.688
													53.453
													30.413
													73.958
													31.104
													39.629
													47.693
													20.736
													37.325
													15.437
													38.707
													27.187
													29.952
													31.104
													38.707
													32.717
													32.717
													36.173
													32.256
													40.09
													28.339
													26.957
													28.8
													12.442
													23.731
													12.442
													42.624
													42.163
													19.814
													23.27
													37.555
													24.653
													29.03
													28.339
													33.638
													19.584
													10.598
													22.579
													32.026
													40.781
													19.354
													39.859
													33.408
													42.624
													40.32
													30.874
													32.717
													29.261
													14.746
													29.722
													21.197
													37.786
													33.638
													20.966
													23.962
													46.08
													39.859
													32.026
													67.046
													22.81
													36.634
													37.555
													35.712
													29.03
													16.358
													20.736
													43.776
													23.962
													11.981
													47.002
													32.256
													33.638
													38.477
													53.914
													15.667
													31.104
													28.57
													29.261
													21.427
													17.05
													42.854
													13.363
													44.006
													20.045
													17.28
													28.8
													21.427
													19.814
													34.099
													44.698
													50.227
													32.256
													33.869
													25.344
													38.016
													26.496
													38.016
													31.795
													36.634
													23.27
													43.315
													23.731
													42.854
													18.432
													25.344
													23.27
													25.574
													56.909
													16.358
													32.717
													25.805
													32.256
													29.491
													32.026
													11.75
													35.712
													21.197
													20.736
													23.501
													30.413
													30.413
													44.928
													28.109
													56.678
													25.574
													29.722
													31.104
													38.246
													30.413
													25.114
													18.432
													16.128
													22.118
													24.192
													35.942
													55.296
													35.712
													34.79
													43.546
													33.638
													21.888
													79.718
													17.51
													36.173
													44.467
													22.349
													42.163
													15.206
													47.232
													13.594
													30.413
													39.859
													18.202
													12.672
													33.408
													14.054
													16.589
													26.496
													52.531
													34.56
													11.29
													21.658
													68.89
													24.653
													44.237
													19.123
													11.52
													44.928
													35.021
													35.712
													30.413
													32.026
													28.109
													39.629
													15.206
													41.472
													34.56
													39.629
													36.864
													24.653
													30.874
													32.947
													42.163
													37.094
													12.902
													26.496
													21.427
													11.059
													13.363
													20.275
													27.648
													35.712
													31.795
													23.04
													42.163
													24.192
													40.55
													41.933
													26.035
													26.266
													23.04
													44.006
													35.482
													27.878
													30.182
													12.211
													15.667
													35.482
													33.408
													26.957
													33.869
													30.643
													20.506
													33.638
													26.035
													26.266
													32.947
													44.006
													41.472
													43.546
													37.325
													30.874
													44.237
													32.717
													27.187
													25.114
													65.434
													19.814
													21.888
													35.251
													36.864
													35.942
													22.81
													31.795
													45.389
													25.805
													26.726
													58.522
													26.726
													44.467
													32.486
													37.094
													24.192
													46.771
													33.638
													33.638
													49.075
													39.168
													29.491
													41.933
													29.722
													19.354
													18.202
													57.83
													28.8
													36.634

[truncated: 8 more sheets: Fig. 3a, Fig. 3b, Fig. 4a, Fig. 4b, Fig. 4c, Fig. 4d, Fig. 5b, Fig. 6b]
