# Supplementary material for: Disrupting Plasmodium UIS3–host LC3 interaction with a small molecule causes parasite elimination from host cells
Source: Commun Biol. 2020 Nov 19;3:688. doi: 10.1038/s42003-020-01422-1 (PMC7677311; doi:10.1038/s42003-020-01422-1)
Supplement: Supplementary file 6 — Supplementary Data 3 [file 42003_2020_1422_MOESM6_ESM.xls]

## Sheet: Sheet1
	Supplementary Data 3: Statistical analysis
	All statistical tests were carried out in GraphPad Prism
	Fig. 1c (n=3)				P value			Test
	Control (DMSO)				0.0242		One-way ANOVA with Tukey test
	10 µM C2
	Control (DMSO)				0.0001		One-way ANOVA with Tukey test
	10 µM C3
	Control (DMSO)				< 0.0001		One-way ANOVA with Tukey test
	10 µM C4
	Fig. 1d (n=3)				P value			Test
	Control (DMSO)				0.0011		One-way ANOVA with Tukey test
	10 µM C2
	Control (DMSO)				< 0.0001		One-way ANOVA with Tukey test
	10 µM C3
	Control (DMSO)				< 0.0001		One-way ANOVA with Tukey test
	10 µM C4
	Control (DMSO)				0.0004		One-way ANOVA with Tukey test
	10 µM C7
	Control (DMSO)				0.0422		One-way ANOVA with Tukey test
	10 µM C11
	Fig. 2c (n=3)				P value			Test
	Control (DMSO), -2 h				< 0.0001		One-way ANOVA with Tukey test
	C4, -2 h
	Control (DMSO), 0 h				< 0.0001		One-way ANOVA with Tukey test
	C4, 0 h
	C4, -2 h				0.0002		One-way ANOVA with Tukey test
	C4, 0 h
	Fig. 2d (n=3)				P value			Test
	Control (DMSO)				0.0017		One-way ANOVA with Tukey test
	C4, 2 h
	Control (DMSO)				0.0019		One-way ANOVA with Tukey test
	C4, 12 h
	Control (DMSO)				0.0002		One-way ANOVA with Tukey test
	C4, 18 h
	Control (DMSO)				< 0.0001		One-way ANOVA with Tukey test
	C4, 24 h
	Fig. 2e (n=3)				P value			Test
	Control (DMSO)				0.1135		Non-parametric two-tailed
	C4						Mann-Whitney test
	Fig. 2f (n=3)				P value			Test
	PbUIS3
	Control (DMSO)				0.0004		One-way ANOVA with Tukey test
	C4
	PfUIS3				0.0004		One-way ANOVA with Tukey test
	Control (DMSO)
	C4
	Fig. 2g (n=3)				P value			Test
	PbUIS3
	Control (DMSO)				< 0.0001		One-way ANOVA with Tukey test
	C4
	PfUIS3
	Control (DMSO)				< 0.0001		One-way ANOVA with Tukey test
	C4
	Fig. 4a (n=3)				P value			Test
	Control siRNA				0.0480		Non-parametric two-tailed
	Control siRNA + C4						Mann-Whitney test
	Atg5 siRNA				0.3401		Non-parametric two-tailed
	Atg5 siRNA + C4						Mann-Whitney test
	Fig. 4b (n=3)				P value			Test
	Control siRNA				0.0002		Non-parametric two-tailed
	Control siRNA + C4						Mann-Whitney test
	LC3 siRNA				0.3401		Non-parametric two-tailed
	LC3 siRNA + C4						Mann-Whitney test
	Fig. 4c (n=3)				P value			Test
	Control (DMSO)				0.0003		Unpaired two-tailed t-test
	C4
	Control (DMSO)				< 0.0001		Unpaired two-tailed t-test
	C4 + Chloroquine
	Fig. 4d (n=4)				P value			Test
	Control (DMSO)				< 0.0001		Unpaired two-tailed t-test
	C4
	Control (DMSO)				0.0001		Unpaired two-tailed t-test
	C4 + Chloroquine
	Fig. 5b (n=2)				P value			Test
	Control (DMSO) 4h				0.0055		Unpaired two-tailed t-test
	C4 4h
	Control (DMSO) 5h				0.0015		Unpaired two-tailed t-test
	C4 5h
	Fig. 6b (n=2)				P value			Test
	Control (DMSO)				0.9749		One-way ANOVA with Tukey test
	C4
	Control (DMSO) + EBBS				0.98		One-way ANOVA with Tukey test
	C4 + EBBS
	Suppl. Fig. 1d (n=2)				P value			Test
	WT				0.132		Non-parametric two-tailed
	PfUIS3@Pb						Mann-Whitney test
	Suppl. Fig. 1e (n=2)				P value			Test
	WT				0.0655		Non-parametric two-tailed
	PfUIS3@Pb						Mann-Whitney test
	Suppl. Fig. 2a (n=1)				P value			Test
	Control (DMSO)				< 0.0001		Unpaired two-tailed t-test
	C4
	Suppl. Fig. 2b (n=1)				P value			Test
	Control (DMSO)				0.0127		Unpaired two-tailed t-test
	C4
	Suppl. Fig. 2c (n=1)				P value			Test
	Control (DMSO)				0.0353		Unpaired two-tailed t-test
	C4
